# Supplementary material for: The Development of New Species-Specific Molecular Markers Based on 5S rDNA in Elaeagnus L. Species
Source: Plants (Basel). 2021 Dec 10;10(12):2713. doi: 10.3390/plants10122713 (PMC8704621; doi:10.3390/plants10122713)
Supplement: Supplementary file 1 [file plants-10-02713-s001.zip]

Archive with 15 entries (15 files):
- Figure S1.pdf
- Supplemental material S1.txt
- Table S1.xlsm
- Table S10.xlsm
- Table S11.xlsm
- Table S12.xlsm
- Table S13.pdf
- Table S2.xlsm
- Table S3.xlsm
- Table S4.xlsm
- Table S5.xlsm
- Table S6.xlsm
- Table S7.xlsm
- Table S8.xlsm
- Table S9.xlsm
