# Supplementary material for: The Development of New Species-Specific Molecular Markers Based on 5S rDNA in Elaeagnus L. Species
Source: Plants (Basel). 2021 Dec 10;10(12):2713. doi: 10.3390/plants10122713 (PMC8704621; doi:10.3390/plants10122713)
Supplement: Supplementary file 1 [file plants-10-02713-s001.zip › Table S1.xlsm]

## Sheet: Лист1
Table S1. The alignment of E. angustifolia NTS (MW288958) with E. commutata NTSs (MW288964–MW288968) and graph of the decinucleotide fragment polimorphism values.
MW288964	A	T	T	T	T	T	G	C	T	C	T	A	T	T	T	T	A	T	T	C	T	A	A	T	C	C	G	A	T	A	A	A	C	C	G	A	A	T	T	G	T	T	T	A	A	A	T	C	C
MW288965	A	T	T	T	T	T	G	C	T	C	T	A	T	T	T	T	A	T	T	C	T	A	A	T	C	C	G	A	T	A	A	A	C	C	G	A	A	T	T	G	T	T	T	A	A	A	T	C	C
MW288966	-	T	T	T	T	T	G	C	C	C	T	C	T	T	T	T	A	T	T	C	T	A	A	T	C	C	G	A	T	A	A	A	C	C	G	A	A	T	T	G	T	T	T	A	A	A	T	C	T
MW288967	-	T	T	T	T	T	G	C	C	C	T	C	T	T	T	T	A	T	T	C	T	A	A	T	C	C	G	A	T	A	A	A	C	C	G	A	A	T	T	G	T	T	T	A	A	A	T	C	T
MW288968	-	T	T	T	T	T	G	C	T	C	T	C	T	T	T	T	A	T	T	C	T	A	A	T	C	C	G	A	T	A	A	A	C	C	G	A	A	T	T	G	T	T	T	A	A	A	T	C	C
MW288958	-	-	T	T	T	T	T	C	T	T	G	C	A	T	T	A	T	T	T	G	T	A	G	T	T	C	G	A	T	C	A	A	C	C	G	A	A	T	C	A	A	A	C	A	A	A	C	A	T
Number of polymorphic sites	5	5	0	0	0	0	5	0	2	5	5	2	5	0	0	5	5	0	0	5	0	0	5	0	5	0	0	0	0	5	0	0	0	0	0	0	0	0	5	5	5	5	5	0	0	0	5	5	3
Polymorphism level in ten-column fragments										0.44	0.44	0.38	0.48	0.48	0.48	0.58	0.58	0.58	0.54	0.54	0.44	0.4	0.4	0.4	0.5	0.4	0.3	0.3	0.3	0.3	0.3	0.3	0.2	0.2	0.1	0.1	0.1	0.1	0.2	0.2	0.3	0.4	0.5	0.5	0.5	0.5	0.6	0.7	0.66
																									Elang1-f →
[truncated: 160 more columns]
