# Supplementary material for: The Development of New Species-Specific Molecular Markers Based on 5S rDNA in Elaeagnus L. Species
Source: Plants (Basel). 2021 Dec 10;10(12):2713. doi: 10.3390/plants10122713 (PMC8704621; doi:10.3390/plants10122713)
Supplement: Supplementary file 1 [file plants-10-02713-s001.zip › Table S10.xlsm]

## Sheet: Лист1
Table S10. The alignments of E. multiflora NTS (MW288969) with E. angustifolia NTSs (MW288958–MW288963) and graph of the decinucleotide fragment polymorphism values.
MW288958	-	-	-	-	-	-	-	-	-	T	T	T	T	T	C	T	T	G	C	A	T	T	A	T	T	T	G	T	A	G	T	T	C	G	A	T	C	A	A	C	C	G	A	A	T	C	A	A	A
MW288959	-	-	-	-	-	-	-	-	-	C	A	T	T	T	C	T	T	G	C	A	T	T	A	T	A	T	G	T	A	G	T	T	C	G	A	T	C	A	C	C	C	G	A	A	T	C	A	A	A
MW288960	-	-	-	-	-	-	-	-	-	T	T	T	T	T	C	T	T	G	C	A	T	T	A	T	T	T	G	T	A	G	T	T	C	G	A	T	C	A	A	C	C	G	A	A	T	C	A	A	A
MW288961	-	-	-	-	-	-	-	-	-	-	T	T	T	T	C	T	T	G	C	A	T	T	A	T	T	T	G	T	A	G	T	T	C	G	A	T	T	T	C	C	C	G	A	A	T	C	A	A	A
MW288962	-	-	-	-	-	-	-	-	-	C	T	T	T	T	C	T	T	G	C	A	T	T	A	T	A	T	G	T	A	G	T	T	C	G	A	T	C	A	C	C	C	G	A	A	T	C	A	A	A
MW288963	-	-	-	-	-	-	-	-	-	T	T	T	T	T	C	T	T	G	C	A	T	T	A	T	A	T	G	T	A	G	T	T	C	G	A	T	C	A	A	C	C	G	A	A	T	C	A	A	A
MW288969	T	T	T	T	T	G	G	C	G	C	A	T	T	T	A	T	T	G	C	T	T	T	C	A	-	-	G	A	A	-	T	T	C	A	A	C	A	T	T	C	C	A	A	A	T	C	A	T	T
Number of polymorphic sites	6	6	6	6	6	6	6	6	6	4	5	0	0	0	6	0	0	0	0	6	0	0	6	6	6	6	0	6	0	6	0	0	0	6	0	6	6	5	6	0	0	6	0	0	0	0	0	6	6
Polymorphism level in ten-column fragments										0.966667	0.95	0.85	0.75	0.65	0.65	0.55	0.45	0.35	0.25	0.283333	0.2	0.2	0.3	0.4	0.4	0.5	0.5	0.6	0.6	0.6	0.6	0.6	0.5	0.5	0.4	0.4	0.5	0.483333	0.583333	0.483333	0.483333	0.583333	0.583333	0.483333	0.483333	0.383333	0.283333	0.3	0.3
MW288958	-	-	-	-	-	-	-	-	-	T	T	T	T	T	C	T	T	G	C	A	T	T	A	T	T	T	G	T	A	G	T	T	C	G	A	T	C	A	A	C	C	G	A	A	T	C	A	A	A
MW288959	-	-	-	-	-	-	-	-	-	C	A	T	T	T	C	T	T	G	C	A	T	T	A	T	A	T	G	T	A	G	T	T	C	G	A	T	C	A	C	C	C	G	A	A	T	C	A	A	A
MW288960	-	-	-	-	-	-	-	-	-	T	T	T	T	T	C	T	T	G	C	A	T	T	A	T	T	T	G	T	A	G	T	T	C	G	A	T	C	A	A	C	C	G	A	A	T	C	A	A	A
MW288961	-	-	-	-	-	-	-	-	-	-	T	T	T	T	C	T	T	G	C	A	T	T	A	T	T	T	G	T	A	G	T	T	C	G	A	T	T	T	C	C	C	G	A	A	T	C	A	A	A
MW288962	-	-	-	-	-	-	-	-	-	C	T	T	T	T	C	T	T	G	C	A	T	T	A	T	A	T	G	T	A	G	T	T	C	G	A	T	C	A	C	C	C	G	A	A	T	C	A	A	A
MW288963	-	-	-	-	-	-	-	-	-	T	T	T	T	T	C	T	T	G	C	A	T	T	A	T	A	T	G	T	A	G	T	T	C	G	A	T	C	A	A	C	C	G	A	A	T	C	A	A	A
MW288969	T	T	T	T	T	G	G	C	G	C	A	T	T	T	A	T	T	G	C	T	T	T	C	A	-	-	G	A	A	-	T	T	C	A	A	C	A	T	T	C	C	A	A	A	T	C	A	T	T
Number of polymorphic sites	6	6	6	6	6	6	6	6	6	4	5	0	0	0	6	0	0	0	0	6	0	0	6	6	6	6	0	6	0	6	0	0	0	6	0	6	6	5	6	0	0	6	0	0	0	0	0	6	6
Polymorphism level in ten-column fragments										0.966667	0.95	0.85	0.75	0.65	0.65	0.55	0.45	0.35	0.25	0.283333	0.2	0.2	0.3	0.4	0.4	0.5	0.5	0.6	0.6	0.6	0.6	0.6	0.5	0.5	0.4	0.4	0.5	0.483333	0.583333	0.483333	0.483333	0.583333	0.583333	0.483333	0.483333	0.383333	0.283333	0.3	0.3
MW288958	-	-	-	-	-	-	-	-	-	T	T	T	T	T	C	T	T	G	C	A	T	T	A	T	T	T	G	T	A	G	T	T	C	G	A	T	C	A	A	C	C	G	A	A	T	C	A	A	A
MW288959	-	-	-	-	-	-	-	-	-	C	A	T	T	T	C	T	T	G	C	A	T	T	A	T	A	T	G	T	A	G	T	T	C	G	A	T	C	A	C	C	C	G	A	A	T	C	A	A	A
MW288960	-	-	-	-	-	-	-	-	-	T	T	T	T	T	C	T	T	G	C	A	T	T	A	T	T	T	G	T	A	G	T	T	C	G	A	T	C	A	A	C	C	G	A	A	T	C	A	A	A
MW288961	-	-	-	-	-	-	-	-	-	-	T	T	T	T	C	T	T	G	C	A	T	T	A	T	T	T	G	T	A	G	T	T	C	G	A	T	T	T	C	C	C	G	A	A	T	C	A	A	A
MW288962	-	-	-	-	-	-	-	-	-	C	T	T	T	T	C	T	T	G	C	A	T	T	A	T	A	T	G	T	A	G	T	T	C	G	A	T	C	A	C	C	C	G	A	A	T	C	A	A	A
MW288963	-	-	-	-	-	-	-	-	-	T	T	T	T	T	C	T	T	G	C	A	T	T	A	T	A	T	G	T	A	G	T	T	C	G	A	T	C	A	A	C	C	G	A	A	T	C	A	A	A
MW288969	T	T	T	T	T	G	G	C	G	C	A	T	T	T	A	T	T	G	C	T	T	T	C	A	-	-	G	A	A	-	T	T	C	A	A	C	A	T	T	C	C	A	A	A	T	C	A	T	T
Number of polymorphic sites	6	6	6	6	6	6	6	6	6	4	5	0	0	0	6	0	0	0	0	6	0	0	6	6	6	6	0	6	0	6	0	0	0	6	0	6	6	5	6	0	0	6	0	0	0	0	0	6	6
Polymorphism level in ten-column fragments										0.966667	0.95	0.85	0.75	0.65	0.65	0.55	0.45	0.35	0.25	0.283333	0.2	0.2	0.3	0.4	0.4	0.5	0.5	0.6	0.6	0.6	0.6	0.6	0.5	0.5	0.4	0.4	0.5	0.483333	0.583333	0.483333	0.483333	0.583333	0.583333	0.483333	0.483333	0.383333	0.283333	0.3	0.3
[truncated: 172 more columns]
