# Supplementary material for: The Development of New Species-Specific Molecular Markers Based on 5S rDNA in Elaeagnus L. Species
Source: Plants (Basel). 2021 Dec 10;10(12):2713. doi: 10.3390/plants10122713 (PMC8704621; doi:10.3390/plants10122713)
Supplement: Supplementary file 1 [file plants-10-02713-s001.zip › Table S12.xlsm]

## Sheet: Лист1
Table S12. The alignments of E. multiflora NTS (MW288969) with E. pungens NTSs (MW288974–MW288976) and graph of the decinucleotide fragment polymorphism values.
MW288974	T	T	T	T	T	G	C	C	G	C	A	T	T	T	A	T	T	G	A	C	T	T	C	A	G	A	A	T	T	C	G	T	T	A	T	T	C	C	A	A	A	T	C	A	T	T	C	A	A
MW288975	C	T	T	T	T	G	C	C	G	C	A	T	T	T	A	T	T	G	A	T	C	T	A	A	G	G	A	T	T	C	G	C	T	A	T	T	C	C	A	A	A	T	C	A	T	T	C	A	A
MW288976	C	T	T	T	T	G	C	C	G	C	A	T	T	T	A	T	T	G	A	T	C	T	C	A	G	A	A	T	T	C	G	A	T	A	T	T	C	C	A	A	A	T	C	A	T	T	C	A	A
MW288969	T	T	T	T	T	G	G	C	G	C	A	T	T	T	A	T	T	G	C	T	T	T	C	A	G	A	A	T	T	C	A	A	C	A	T	T	C	C	A	A	A	T	C	A	T	T	C	A	A
Number of polymorphic sites	2	0	0	0	0	0	3	0	0	0	0	0	0	0	0	0	0	0	3	1	2	0	1	0	0	1	0	0	0	0	3	2	3	0	0	0	0	0	0	0	0	0	0	0	0	0	0	0	0
Polymorphism level in ten-column fragments										0.166667	0.1	0.1	0.1	0.1	0.1	0.1	0	0	0.1	0.133333	0.2	0.2	0.233333	0.233333	0.233333	0.266667	0.266667	0.266667	0.166667	0.133333	0.166667	0.233333	0.3	0.3	0.3	0.266667	0.266667	0.266667	0.266667	0.266667	0.166667	0.1	0	0	0	0	0	0	0
MW288974	T	T	T	T	T	G	C	C	G	C	A	T	T	T	A	T	T	G	A	C	T	T	C	A	G	A	A	T	T	C	G	T	T	A	T	T	C	C	A	A	A	T	C	A	T	T	C	A	A
MW288975	C	T	T	T	T	G	C	C	G	C	A	T	T	T	A	T	T	G	A	T	C	T	A	A	G	G	A	T	T	C	G	C	T	A	T	T	C	C	A	A	A	T	C	A	T	T	C	A	A
MW288976	C	T	T	T	T	G	C	C	G	C	A	T	T	T	A	T	T	G	A	T	C	T	C	A	G	A	A	T	T	C	G	A	T	A	T	T	C	C	A	A	A	T	C	A	T	T	C	A	A
MW288969	T	T	T	T	T	G	G	C	G	C	A	T	T	T	A	T	T	G	C	T	T	T	C	A	G	A	A	T	T	C	A	A	C	A	T	T	C	C	A	A	A	T	C	A	T	T	C	A	A
Number of polymorphic sites	2	0	0	0	0	0	3	0	0	0	0	0	0	0	0	0	0	0	3	1	2	0	1	0	0	1	0	0	0	0	3	2	3	0	0	0	0	0	0	0	0	0	0	0	0	0	0	0	0
Polymorphism level in ten-column fragments										0.166667	0.1	0.1	0.1	0.1	0.1	0.1	0	0	0.1	0.133333	0.2	0.2	0.233333	0.233333	0.233333	0.266667	0.266667	0.266667	0.166667	0.133333	0.166667	0.233333	0.3	0.3	0.3	0.266667	0.266667	0.266667	0.266667	0.266667	0.166667	0.1	0	0	0	0	0	0	0
MW288974	T	T	T	T	T	G	C	C	G	C	A	T	T	T	A	T	T	G	A	C	T	T	C	A	G	A	A	T	T	C	G	T	T	A	T	T	C	C	A	A	A	T	C	A	T	T	C	A	A
MW288975	C	T	T	T	T	G	C	C	G	C	A	T	T	T	A	T	T	G	A	T	C	T	A	A	G	G	A	T	T	C	G	C	T	A	T	T	C	C	A	A	A	T	C	A	T	T	C	A	A
MW288976	C	T	T	T	T	G	C	C	G	C	A	T	T	T	A	T	T	G	A	T	C	T	C	A	G	A	A	T	T	C	G	A	T	A	T	T	C	C	A	A	A	T	C	A	T	T	C	A	A
MW288969	T	T	T	T	T	G	G	C	G	C	A	T	T	T	A	T	T	G	C	T	T	T	C	A	G	A	A	T	T	C	A	A	C	A	T	T	C	C	A	A	A	T	C	A	T	T	C	A	A
Number of polymorphic sites	2	0	0	0	0	0	3	0	0	0	0	0	0	0	0	0	0	0	3	1	2	0	1	0	0	1	0	0	0	0	3	2	3	0	0	0	0	0	0	0	0	0	0	0	0	0	0	0	0
Polymorphism level in ten-column fragments										0.166667	0.1	0.1	0.1	0.1	0.1	0.1	0	0	0.1	0.133333	0.2	0.2	0.233333	0.233333	0.233333	0.266667	0.266667	0.266667	0.166667	0.133333	0.166667	0.233333	0.3	0.3	0.3	0.266667	0.266667	0.266667	0.266667	0.266667	0.166667	0.1	0	0	0	0	0	0	0
[truncated: 164 more columns]
