# Supplementary material for: The Development of New Species-Specific Molecular Markers Based on 5S rDNA in Elaeagnus L. Species
Source: Plants (Basel). 2021 Dec 10;10(12):2713. doi: 10.3390/plants10122713 (PMC8704621; doi:10.3390/plants10122713)
Supplement: Supplementary file 1 [file plants-10-02713-s001.zip › Table S4.xlsm]

## Sheet: Лист1
Table S4. The alignments of E. commutata NTS (MW288964) with E. angustifolia NTSs (MW288958–MW288963) and graph of the decinucleotide fragment polymorphism values.
MW288958	-	-	T	T	T	T	T	C	T	T	G	C	A	T	T	A	T	T	T	G	T	A	G	T	T	C	G	A	T	C	A	A	C	C	G	A	A	T	C	A	A	A	C	A	A	A	C	A	T
MW288959	-	-	C	A	T	T	T	C	T	T	G	C	A	T	T	A	T	A	T	G	T	A	G	T	T	C	G	A	T	C	A	C	C	C	G	A	A	T	C	A	A	A	C	A	A	A	C	A	T
MW288960	-	-	T	T	T	T	T	C	T	T	G	C	A	T	T	A	T	T	T	G	T	A	G	T	T	C	G	A	T	C	A	A	C	C	G	A	A	T	C	A	A	A	C	A	A	A	C	A	T
MW288961	-	-	-	T	T	T	T	C	T	T	G	C	A	T	T	A	T	T	T	G	T	A	G	T	T	C	G	A	T	T	T	C	C	C	G	A	A	T	C	A	A	A	C	A	A	A	C	A	T
MW288962	-	-	C	T	T	T	T	C	T	T	G	C	A	T	T	A	T	A	T	G	T	A	G	T	T	C	G	A	T	C	A	C	C	C	G	A	A	T	C	A	A	A	C	A	A	A	C	A	T
MW288963	-	-	T	T	T	T	T	C	T	T	G	C	A	T	T	A	T	A	T	G	T	A	G	T	T	C	G	A	T	C	A	A	C	C	G	A	A	T	C	A	A	A	C	A	A	A	C	A	T
MW288964	A	T	T	T	T	T	G	C	T	C	T	A	T	T	T	T	A	T	T	C	T	A	A	T	C	C	G	A	T	A	A	A	C	C	G	A	A	T	T	G	T	T	T	A	A	A	T	C	C
Number of polymorphic sites	6	6	3	1	0	0	6	0	0	6	6	6	6	0	0	6	6	3	0	6	0	0	6	0	6	0	0	0	0	6	1	3	0	0	0	0	0	0	6	6	6	6	6	0	0	0	6	6	6
Polymorphism level in ten-column fragments										0.466667	0.466667	0.466667	0.516667	0.5	0.5	0.6	0.6	0.65	0.65	0.65	0.55	0.45	0.45	0.45	0.55	0.45	0.35	0.3	0.3	0.3	0.316667	0.366667	0.266667	0.266667	0.166667	0.166667	0.166667	0.166667	0.266667	0.266667	0.35	0.4	0.5	0.5	0.5	0.5	0.6	0.7	0.7
																			Elcom1-f →
MW288958	-	-	T	T	T	T	T	C	T	T	G	C	A	T	T	A	T	T	T	G	T	A	G	T	T	C	G	A	T	C	A	A	C	C	G	A	A	T	C	A	A	A	C	A	A	A	C	A	T
MW288959	-	-	C	A	T	T	T	C	T	T	G	C	A	T	T	A	T	A	T	G	T	A	G	T	T	C	G	A	T	C	A	C	C	C	G	A	A	T	C	A	A	A	C	A	A	A	C	A	T
MW288960	-	-	T	T	T	T	T	C	T	T	G	C	A	T	T	A	T	T	T	G	T	A	G	T	T	C	G	A	T	C	A	A	C	C	G	A	A	T	C	A	A	A	C	A	A	A	C	A	T
MW288961	-	-	-	T	T	T	T	C	T	T	G	C	A	T	T	A	T	T	T	G	T	A	G	T	T	C	G	A	T	T	T	C	C	C	G	A	A	T	C	A	A	A	C	A	A	A	C	A	T
MW288962	-	-	C	T	T	T	T	C	T	T	G	C	A	T	T	A	T	A	T	G	T	A	G	T	T	C	G	A	T	C	A	C	C	C	G	A	A	T	C	A	A	A	C	A	A	A	C	A	T
MW288963	-	-	T	T	T	T	T	C	T	T	G	C	A	T	T	A	T	A	T	G	T	A	G	T	T	C	G	A	T	C	A	A	C	C	G	A	A	T	C	A	A	A	C	A	A	A	C	A	T
MW288964	A	T	T	T	T	T	G	C	T	C	T	A	T	T	T	T	A	T	T	C	T	A	A	T	C	C	G	A	T	A	A	A	C	C	G	A	A	T	T	G	T	T	T	A	A	A	T	C	C
Number of polymorphic sites	6	6	3	1	0	0	6	0	0	6	6	6	6	0	0	6	6	3	0	6	0	0	6	0	6	0	0	0	0	6	1	3	0	0	0	0	0	0	6	6	6	6	6	0	0	0	6	6	6
Polymorphism level in ten-column fragments										0.466667	0.466667	0.466667	0.516667	0.5	0.5	0.6	0.6	0.65	0.65	0.65	0.55	0.45	0.45	0.45	0.55	0.45	0.35	0.3	0.3	0.3	0.316667	0.366667	0.266667	0.266667	0.166667	0.166667	0.166667	0.166667	0.266667	0.266667	0.35	0.4	0.5	0.5	0.5	0.5	0.6	0.7	0.7
							Elcom2-f →
[truncated: 161 more columns]
