# Supplementary material for: The Development of New Species-Specific Molecular Markers Based on 5S rDNA in Elaeagnus L. Species
Source: Plants (Basel). 2021 Dec 10;10(12):2713. doi: 10.3390/plants10122713 (PMC8704621; doi:10.3390/plants10122713)
Supplement: Supplementary file 1 [file plants-10-02713-s001.zip › Table S6.xlsm]

## Sheet: Лист1
Table S6. The alignments of E. commutata NTS (MW288964) with E. multiflora NTSs (MW288969–MW288973) and graph of the decinucleotide fragment polymorphism values.
MW288969	T	T	T	T	T	G	G	C	G	C	A	T	T	T	A	T	T	G	C	T	T	T	-	C	A	G	A	A	T	T	C	A	A	C	A	T	T	C	C	A	A	A	T	C	A	T	T	C	A
MW288970	T	T	T	T	T	G	G	C	G	C	A	T	T	T	A	T	T	G	C	C	T	T	-	C	G	G	A	A	T	T	C	A	A	T	A	T	T	C	C	A	A	A	T	C	A	T	T	C	A
MW288971	T	T	T	T	T	G	G	C	G	C	A	T	T	T	A	T	T	G	C	T	T	T	-	C	A	G	A	A	T	T	C	A	A	C	A	T	T	C	C	A	A	A	T	C	A	T	T	C	A
MW288972	T	T	T	T	T	G	G	C	G	C	A	T	T	T	A	T	T	G	C	T	T	T	-	C	A	G	A	A	T	T	C	A	A	T	A	T	T	C	C	A	A	A	T	C	A	T	T	C	A
MW288973	T	T	T	T	T	C	G	C	G	C	A	T	T	T	A	T	T	G	C	T	T	T	T	C	A	G	A	A	T	T	C	A	A	T	A	T	T	C	C	A	A	A	T	C	A	T	T	C	A
MW288964	A	T	T	T	T	T	G	C	T	C	-	-	-	T	A	T	T	T	T	A	T	T	-	C	T	-	A	A	T	C	C	G	A	T	A	A	A	C	C	G	A	A	T	T	G	T	T	T	A
Number of polymorphic sites	5	0	0	0	0	5	0	0	5	0	5	5	5	0	0	0	0	5	5	5	0	0	1	0	5	5	0	0	0	5	0	5	0	2	0	5	5	0	0	5	0	0	0	5	5	0	0	5	0
Polymorphism level in ten-column fragments										0.3	0.3	0.4	0.5	0.5	0.5	0.4	0.4	0.5	0.5	0.6	0.5	0.4	0.32	0.32	0.42	0.52	0.52	0.42	0.32	0.32	0.32	0.42	0.4	0.44	0.34	0.34	0.44	0.44	0.44	0.44	0.44	0.34	0.34	0.4	0.5	0.4	0.3	0.4	0.4
																						Elcom1-f →
MW288969	T	T	T	T	T	G	G	C	G	C	A	T	T	T	A	T	T	G	C	T	T	T	-	C	A	G	A	A	T	T	C	A	A	C	A	T	T	C	C	A	A	A	T	C	A	T	T	C	A
MW288970	T	T	T	T	T	G	G	C	G	C	A	T	T	T	A	T	T	G	C	C	T	T	-	C	G	G	A	A	T	T	C	A	A	T	A	T	T	C	C	A	A	A	T	C	A	T	T	C	A
MW288971	T	T	T	T	T	G	G	C	G	C	A	T	T	T	A	T	T	G	C	T	T	T	-	C	A	G	A	A	T	T	C	A	A	C	A	T	T	C	C	A	A	A	T	C	A	T	T	C	A
MW288972	T	T	T	T	T	G	G	C	G	C	A	T	T	T	A	T	T	G	C	T	T	T	-	C	A	G	A	A	T	T	C	A	A	T	A	T	T	C	C	A	A	A	T	C	A	T	T	C	A
MW288973	T	T	T	T	T	C	G	C	G	C	A	T	T	T	A	T	T	G	C	T	T	T	T	C	A	G	A	A	T	T	C	A	A	T	A	T	T	C	C	A	A	A	T	C	A	T	T	C	A
MW288964	A	T	T	T	T	T	G	C	T	C	-	-	-	T	A	T	T	T	T	A	T	T	-	C	T	-	A	A	T	C	C	G	A	T	A	A	A	C	C	G	A	A	T	T	G	T	T	T	A
Number of polymorphic sites	5	0	0	0	0	5	0	0	5	0	5	5	5	0	0	0	0	5	5	5	0	0	1	0	5	5	0	0	0	5	0	5	0	2	0	5	5	0	0	5	0	0	0	5	5	0	0	5	0
Polymorphism level in ten-column fragments										0.3	0.3	0.4	0.5	0.5	0.5	0.4	0.4	0.5	0.5	0.6	0.5	0.4	0.32	0.32	0.42	0.52	0.52	0.42	0.32	0.32	0.32	0.42	0.4	0.44	0.34	0.34	0.44	0.44	0.44	0.44	0.44	0.34	0.34	0.4	0.5	0.4	0.3	0.4	0.4
							Elcom2-f →
[truncated: 166 more columns]
