# Supplementary material for: The Development of New Species-Specific Molecular Markers Based on 5S rDNA in Elaeagnus L. Species
Source: Plants (Basel). 2021 Dec 10;10(12):2713. doi: 10.3390/plants10122713 (PMC8704621; doi:10.3390/plants10122713)
Supplement: Supplementary file 1 [file plants-10-02713-s001.zip › Table S9.xlsm]

## Sheet: Лист1
Table S9. The alignment of E. pungens NTS (MW288974) with E. multiflora NTSs (MW288969–MW288973) and graph of the decinucleotide fragment polymorphism values.
MW288969	T	T	T	T	T	G	G	C	G	C	A	T	T	T	A	T	T	G	C	T	T	T	-	C	A	G	A	A	T	T	C	A	A	C	A	T	T	C	C	A	A	A	T	C	A	T	T	C	A
MW288970	T	T	T	T	T	G	G	C	G	C	A	T	T	T	A	T	T	G	C	C	T	T	-	C	G	G	A	A	T	T	C	A	A	T	A	T	T	C	C	A	A	A	T	C	A	T	T	C	A
MW288971	T	T	T	T	T	G	G	C	G	C	A	T	T	T	A	T	T	G	C	T	T	T	-	C	A	G	A	A	T	T	C	A	A	C	A	T	T	C	C	A	A	A	T	C	A	T	T	C	A
MW288972	T	T	T	T	T	G	G	C	G	C	A	T	T	T	A	T	T	G	C	T	T	T	-	C	A	G	A	A	T	T	C	A	A	T	A	T	T	C	C	A	A	A	T	C	A	T	T	C	A
MW288973	T	T	T	T	T	C	G	C	G	C	A	T	T	T	A	T	T	G	C	T	T	T	T	C	A	G	A	A	T	T	C	A	A	T	A	T	T	C	C	A	A	A	T	C	A	T	T	C	A
MW288974	T	T	T	T	T	G	C	C	G	C	A	T	T	T	A	T	T	G	A	C	T	T	-	C	A	G	A	A	T	T	C	G	T	T	A	T	T	C	C	A	A	A	T	C	A	T	T	C	A
Number of polymorphic sites	0	0	0	0	0	1	0	0	0	0	0	0	0	0	0	0	0	0	5	4	0	0	1	0	1	0	0	0	0	0	0	5	5	2	0	0	0	0	0	0	0	0	0	0	0	0	0	0	0
Polymorphism level in ten-column fragments										0.02	0.02	0.02	0.02	0.02	0.02	0	0	0	0.1	0.18	0.18	0.18	0.2	0.2	0.22	0.22	0.22	0.22	0.12	0.04	0.04	0.14	0.22	0.26	0.24	0.24	0.24	0.24	0.24	0.24	0.24	0.14	0.04	0	0	0	0	0	0
[truncated: 165 more columns]
